# Supplementary material for: Triglyceride-glucose index predicts ventricular aneurysm formation in acute ST-segment elevation myocardial infarction
Source: Front Endocrinol (Lausanne). 2025 May 8;16:1423040. doi: 10.3389/fendo.2025.1423040 (PMC12094953; doi:10.3389/fendo.2025.1423040)
Supplement: Supplementary file 1 [file Table1.xlsx]

## Sheet: Sheet1
Table S1. Analysis of the ROC curve for predictive power of left ventricular aneurysm formation.
Variables	AUC	SE	95% CI	p-Value#
TyG index	0.742	0.019	0.719 - 0.764	-
LDH	0.624	0.0214	0.599 - 0.649	<0.001
LDL-C	0.569	0.0214	0.544 - 0.595	<0.001
ROC, receiver operating characteristic; LDL-C, low-density lipoprotein cholesterol; LDH, Lactate dehydrogenase; TG, triglyceride; TyG, triglyceride-glucose; AUC, area under curve; SE, standard error; CI, Confidence interval.
Note: p-Value#: comparison of TyG index with other two indexs.
