# Supplementary material for: Triglyceride-glucose index predicts ventricular aneurysm formation in acute ST-segment elevation myocardial infarction
Source: Front Endocrinol (Lausanne). 2025 May 8;16:1423040. doi: 10.3389/fendo.2025.1423040 (PMC12094953; doi:10.3389/fendo.2025.1423040)
Supplement: Supplementary file 2 [file Table2.xlsx]

## Sheet: Sheet1
Table S2. Analysis of the ROC curve for predictive power of left ventricular aneurysm formation.
Variables	AUC	SE	95% CI	p-Value#
the composite of LVEF and LAD as a culprit vessel	0.884	0.0117	0.866 - 0.900	Reference
composite variable	0.908	0.00849	0.892 - 0.922	<0.001
ROC, receiver operating characteristic; LVEF, left ventricular ejection fraction; LAD, Left anterior descending artery; AUC, area under curve; SE, standard error; CI, confidence interval.
